# Supplementary material for: Hybrid Plasma Spray Synthesis of Spherical Si0.8Ge0.2 Alloy Nanoparticles for Lithium-Ion Battery Anodes
Source: Nanomaterials (Basel). 2025 Nov 13;15(22):1718. doi: 10.3390/nano15221718 (PMC12655563; doi:10.3390/nano15221718)
Supplement: Supplementary file 1 [file nanomaterials-15-01718-s001.zip]

Archive with 1 entries (1 files):
- nanomaterials-3966406-supplementary.pdf
